# Supplementary material for: Primary Human Trabecular Meshwork Model for Pseudoexfoliation
Source: Cells. 2021 Dec 7;10(12):3448. doi: 10.3390/cells10123448 (PMC8700223; doi:10.3390/cells10123448)
Supplement: Supplementary file 1 [file cells-10-03448-s001.zip]

Archive with 1 entries (1 files):
- cells-1474962-supplementary.pdf
